# Supplementary material for: Baeckea frutescens Suppresses Melanogenesis via Modulation of PKA/CREB and ERK/MAPK Pathways: Insights from Cellular, Zebrafish, and In Silico Analyses
Source: Molecules. 2026 May 16;31(10):1685. doi: 10.3390/molecules31101685 (PMC13209930; doi:10.3390/molecules31101685)
Supplement: Supplementary file 1 [file molecules-31-01685-s001.zip]

Archive with 1 entries (1 files):
- molecules-4288625-supplementary.pdf
